# Supplementary material for: Genomic Risk Prediction for Breast Cancer in Older Women
Source: Cancers (Basel). 2021 Jul 14;13(14):3533. doi: 10.3390/cancers13143533 (PMC8305131; doi:10.3390/cancers13143533)
Supplement: Supplementary file 1 [file cancers-13-03533-s001.zip]

Archive with 1 entries (1 files):
- cancers-1276236-supplementary.pdf
